# Supplementary material for: BRAF Modulates Stretch-Induced Intercellular Gap Formation through Localized Actin Reorganization
Source: Int J Mol Sci. 2021 Aug 20;22(16):8989. doi: 10.3390/ijms22168989 (PMC8396467; doi:10.3390/ijms22168989)
Supplement: Supplementary file 1 [file ijms-22-08989-s001.zip]

Archive with 5 entries (5 files):
- Supplementary material.pdf
- Video S1.avi
- Video S2.avi
- Video S3.avi
- Video S4.avi
